# Supplementary material for: Deformation‐Induced Formation of Stray Grains in Additive Manufacturing of Single Crystals
Source: Adv Sci (Weinh). 2026 Feb 15;13(25):e22704. doi: 10.1002/advs.202522704 (PMC13137851; doi:10.1002/advs.202522704)
Supplement: Supplementary file 9 — Supporting file 9: advs74236‐sup‐0009‐Movies.zip. [file ADVS-13-e22704-s005.zip]

Archive with 4 entries (4 files):
- Movies S4.gif
- Movies S1.gif
- Movies S2.gif
- Movies S3.gif
